# Supplementary material for: On the role of dauer in the adaptation of nematodes to a parasitic lifestyle
Source: Parasit Vectors. 2021 Oct 27;14:554. doi: 10.1186/s13071-021-04953-6 (PMC8555053; doi:10.1186/s13071-021-04953-6)
Supplement: Supplementary file 1 — Additional file 1: Table S1. The accession numbers of homologues in parasitic nematodes of C. elegans dauer signalling pathway genes, as detected using the WormBase ParaSite (release number 14.0) BioMart orthologue finder tool (ref. [85], https://parasite.wormbase.org) and that was the basis for the construction of the heat map in Fig. 5. If multiple homologues were detected, they are ordered from high to low % identity. [file 13071_2021_4953_MOESM1_ESM.xlsx]

## Sheet: Sheet2
Species\Genes	Clade	aap-1	acs-19	age-1	akt-1	akt-2	asna-1	bra-1	daf-1	daf-11	daf-12	daf-14	daf-15	daf-16	daf-18	daf-2	daf-21	daf-28	daf-3	daf-36	daf-37	daf-38	daf-4	daf-5	daf-7	daf-8	daf-9	ddl-1	dhs-16	din-1	egl-4	emb-8	fsn-1	ftt-2	gck-2	gpa-2	gpa-3	hsb-1	hsd-1	hsf-1	ins-1	ins-10	ins-11	ins-12	ins-13	ins-14	ins-15	ins-16	ins-17
Globodera pallida	12		GPLIN_000181300		GPLIN_000476100; GPLIN_000475200	GPLIN_000476100; GPLIN_000475200	GPLIN_000036000		GPLIN_000455400	GPLIN_000580700; GPLIN_001400600			GPLIN_000644600				GPLIN_000887800; GPLIN_001595700						GPLIN_001316400			GPLIN_001484500		GPLIN_000339200			GPLIN_000454000	GPLIN_000919000		GPLIN_000933100; GPLIN_000832900; GPLIN_001530100; GPLIN_000833000	GPLIN_000150000	GPLIN_001033200; GPLIN_000988600	GPLIN_000317900; GPLIN_001261900			GPLIN_000673800
Globodera rostochiensis	12	GROS_g04450	GROS_g11709	GROS_g02533	GROS_g11278	GROS_g11278	GROS_g06141	GROS_g03322	GROS_g13723; GROS_g10721	GROS_g12397	GROS_g09107	GROS_g14205	GROS_g10213	GROS_g02578		GROS_g04067	GROS_g01391					GROS_g01551	GROS_g13608; GROS_g13663			GROS_g02976	GROS_g00431	GROS_g07767			GROS_g00109	GROS_g04063	GROS_g05478	GROS_g08309; GROS_g05963	GROS_g02150	GROS_g11060; GROS_g09650	GROS_g04371		GROS_g00965	GROS_g13095
Heterodera glycines	12	Hetgly.G000007385	Hetgly.G000001928; Hetgly.G000007089; Hetgly.G000001929	Hetgly.G000015665; Hetgly.G000015693	Hetgly.G000021467	Hetgly.G000021467	Hetgly.G000001549	Hetgly.G000013766	Hetgly.G000019736	Hetgly.G000008080	Hetgly.G000016088	Hetgly.G000004030	Hetgly.G000029015			Hetgly.G000020812	Hetgly.G000005087		Hetgly.G000002561			Hetgly.G000019087	Hetgly.G000017316			Hetgly.G000027908; Hetgly.G000026919; Hetgly.G000004973		Hetgly.G000011739			Hetgly.G000001035	Hetgly.G000011773	Hetgly.G000014538; Hetgly.G000014519; Hetgly.G000016659	Hetgly.G000005227; Hetgly.G000020775	Hetgly.G000009982	Hetgly.G000003409; Hetgly.G000028409	Hetgly.G000026922
Meloidogyne arenaria	12	M.Arenaria_Scaff2810g036382; M.Arenaria_Scaff126g003579; M.Arenaria_Scaff2626g034852	M.Arenaria_Scaff479g010468; M.Arenaria_Scaff479g010469; M.Arenaria_Scaff10041g072772; M.Arenaria_Scaff9670g071537; M.Arenaria_Scaff7101g061837; M.Arenaria_Scaff7101g061838; M.Arenaria_Scaff10041g072773	M.Arenaria_Scaff9411g070705; M.Arenaria_Scaff80g002456; M.Arenaria_Scaff23959g100312; M.Arenaria_Scaff557g011714; M.Arenaria_Scaff6598g059524	M.Arenaria_Scaff2583g034497; M.Arenaria_Scaff12451g079601; M.Arenaria_Scaff1198g020426	M.Arenaria_Scaff2583g034497; M.Arenaria_Scaff12451g079601; M.Arenaria_Scaff1198g020426	M.Arenaria_Scaff18784g092732; M.Arenaria_Scaff7144g062033; M.Arenaria_Scaff5682g055148; M.Arenaria_Scaff4213g046732	M.Arenaria_Scaff1971g028832; M.Arenaria_Scaff10149g073100; M.Arenaria_Scaff394g009099; M.Arenaria_Scaff195g005143	M.Arenaria_Scaff2534g034074; M.Arenaria_Scaff2517g033933; M.Arenaria_Scaff1799g027064; M.Arenaria_Scaff6972g061280	M.Arenaria_Scaff9587g071267; M.Arenaria_Scaff6280g058062; M.Arenaria_Scaff1496g023857; M.Arenaria_Scaff1496g023856; M.Arenaria_Scaff6280g058061; M.Arenaria_Scaff6769g060358	M.Arenaria_Scaff796g015246; M.Arenaria_Scaff10142g073079; M.Arenaria_Scaff8522g067501; M.Arenaria_Scaff8364g066916	M.Arenaria_Scaff844g015870	M.Arenaria_Scaff1537g024304; M.Arenaria_Scaff4212g046722; M.Arenaria_Scaff3088g038715; M.Arenaria_Scaff7882g065107	M.Arenaria_Scaff15353g086387; M.Arenaria_Scaff3053g038460; M.Arenaria_Scaff1348g022178		M.Arenaria_Scaff1443g023290; M.Arenaria_Scaff1172g020087; M.Arenaria_Scaff2686g035365	M.Arenaria_Scaff1441g023260; M.Arenaria_Scaff20745g095858; M.Arenaria_Scaff8803g068546; M.Arenaria_Scaff16678g089036; M.Arenaria_Scaff7167g062151; M.Arenaria_Scaff18503g092262; M.Arenaria_Scaff8803g068545					M.Arenaria_Scaff860g016106	M.Arenaria_Scaff21g000864; M.Arenaria_Scaff17096g089780; M.Arenaria_Scaff8972g069205; M.Arenaria_Scaff17096g089781; M.Arenaria_Scaff7079g061744			M.Arenaria_Scaff6880g060869; M.Arenaria_Scaff7774g064676; M.Arenaria_Scaff901g016656; M.Arenaria_Scaff7762g064624					M.Arenaria_Scaff6453g058868; M.Arenaria_Scaff16026g087815; M.Arenaria_Scaff20761g095882; M.Arenaria_Scaff16286g088303; M.Arenaria_Scaff2813g036403; M.Arenaria_Scaff12795g080535; M.Arenaria_Scaff17892g091207; M.Arenaria_Scaff16026g087813	M.Arenaria_Scaff1443g023285; M.Arenaria_Scaff1172g020082; M.Arenaria_Scaff2686g035367; M.Arenaria_Scaff1443g023286		M.Arenaria_Scaff3175g039422; M.Arenaria_Scaff3175g039416	M.Arenaria_Scaff10148g073096; M.Arenaria_Scaff23194g099324; M.Arenaria_Scaff1823g027285; M.Arenaria_Scaff12059g078530; M.Arenaria_Scaff6465g058929	M.Arenaria_Scaff6838g060686; M.Arenaria_Scaff19548g094017; M.Arenaria_Scaff5550g054484; M.Arenaria_Scaff13952g083322; M.Arenaria_Scaff16563g088813; M.Arenaria_Scaff7075g061733; M.Arenaria_Scaff17444g090418; M.Arenaria_Scaff667g013383; M.Arenaria_Scaff4129g046176	M.Arenaria_Scaff1578g024708; M.Arenaria_Scaff913g016807; M.Arenaria_Scaff2237g031413; M.Arenaria_Scaff2237g031410; M.Arenaria_Scaff10276g073506; M.Arenaria_Scaff1737g026431; M.Arenaria_Scaff2237g031411; M.Arenaria_Scaff1737g026440; M.Arenaria_Scaff8496g067422; M.Arenaria_Scaff2237g031412; M.Arenaria_Scaff456g010110			M.Arenaria_Scaff8472g067331
Meloidogyne enterolobii	12		scaffold5887_cov164.g8772; scaffold18632_cov155.g19814; scaffold18420_cov167.g19704; scaffold18420_cov167.g19705	scaffold5287_cov162.g8013; scaffold24694_cov168.g22248; scaffold7537_cov214.g10857	scaffold14566_cov227.g17236; scaffold1362_cov170.g2290	scaffold14566_cov227.g17236; scaffold1362_cov170.g2290	scaffold58245_cov563.g29377		scaffold27106_cov280.g22943; scaffold23607_cov197.g21915	scaffold6128_cov212.g9072; scaffold29475_cov323.g23407; scaffold29476_cov177.g23408			scaffold1923_cov202.g3249; scaffold1015_cov171.g1687	scaffold6137_cov184.g9083; scaffold12421_cov183.g15562		scaffold14389_cov176.g17101	scaffold1846_cov184.g3149; scaffold11020_cov175.g14362; scaffold5387_cov358.g8101; scaffold9248_cov342.g12639; scaffold8539_cov176.g11962					scaffold6916_cov152.g10039	scaffold7079_cov174.g10262; scaffold7741_cov148.g11090; scaffold28990_cov144.g23335; scaffold10137_cov217.g13511; scaffold9494_cov211.g12880			scaffold14106_cov152.g16866; scaffold16658_cov156.g18655; scaffold16150_cov218.g18343					scaffold1796_cov191.g3027; scaffold14011_cov168.g16792	scaffold1767_cov183.g2986; scaffold2907_cov165.g4784		scaffold1737_cov349.g2927; scaffold4248_cov198.g6662	scaffold2049_cov216.g3456; scaffold21701_cov225.g21214	scaffold13080_cov322.g16111; scaffold20483_cov158.g20665	scaffold3413_cov156.g5533; scaffold25931_cov195.g22631; scaffold42916_cov199.g26662
Meloidogyne floridensis	12	snap_masked-nMf.1.1.scaf12262-processed-gene-0.2	maker-nMf.1.1.scaf07937-augustus-gene-0.5; augustus_masked-nMf.1.1.scaf12185-processed-gene-0.0; augustus_masked-nMf.1.1.scaf03388-processed-gene-0.0	augustus_masked-nMf.1.1.scaf08477-processed-gene-0.0; snap_masked-nMf.1.1.scaf03135-processed-gene-0.4; augustus_masked-nMf.1.1.scaf08006-processed-gene-0.0	genemark-nMf.1.1.scaf02233-processed-gene-0.1	genemark-nMf.1.1.scaf02233-processed-gene-0.1	maker-nMf.1.1.scaf00541-augustus-gene-0.16; augustus_masked-nMf.1.1.scaf07384-processed-gene-0.1	augustus_masked-nMf.1.1.scaf03672-processed-gene-0.0	augustus_masked-nMf.1.1.scaf18595-processed-gene-0.0	snap_masked-nMf.1.1.scaf09534-processed-gene-0.2; snap_masked-nMf.1.1.scaf00954-processed-gene-0.9; genemark-nMf.1.1.scaf07593-processed-gene-0.1	augustus_masked-nMf.1.1.scaf16430-processed-gene-0.0		snap_masked-nMf.1.1.scaf08273-processed-gene-0.2; snap_masked-nMf.1.1.scaf08273-processed-gene-0.4	snap_masked-nMf.1.1.scaf15351-processed-gene-0.3		augustus_masked-nMf.1.1.scaf03849-processed-gene-0.0	augustus_masked-nMf.1.1.scaf35970-processed-gene-0.0; augustus_masked-nMf.1.1.scaf08202-processed-gene-0.1; snap_masked-nMf.1.1.scaf27428-processed-gene-0.2; augustus_masked-nMf.1.1.scaf35641-processed-gene-0.0		maker-nMf.1.1.scaf04862-augustus-gene-0.4			genemark-nMf.1.1.scaf00560-processed-gene-0.2				augustus_masked-nMf.1.1.scaf02071-processed-gene-0.2					augustus_masked-nMf.1.1.scaf47541-processed-gene-0.0; augustus_masked-nMf.1.1.scaf52615-processed-gene-0.0; snap_masked-nMf.1.1.scaf10160-processed-gene-0.3; snap_masked-nMf.1.1.scaf31017-processed-gene-0.2; augustus_masked-nMf.1.1.scaf29979-processed-gene-0.0; augustus_masked-nMf.1.1.scaf13976-processed-gene-0.0	maker-nMf.1.1.scaf01217-augustus-gene-0.15; snap_masked-nMf.1.1.scaf08595-processed-gene-0.3		genemark-nMf.1.1.scaf02361-processed-gene-0.4; maker-nMf.1.1.scaf03321-snap-gene-0.16	maker-nMf.1.1.scaf00132-snap-gene-0.11; snap_masked-nMf.1.1.scaf00132-processed-gene-0.4	maker-nMf.1.1.scaf05006-augustus-gene-0.3; maker-nMf.1.1.scaf05679-snap-gene-0.6	genemark-nMf.1.1.scaf13498-processed-gene-0.1; maker-nMf.1.1.scaf05241-augustus-gene-0.3			snap_masked-nMf.1.1.scaf11979-processed-gene-0.4
Meloidogyne graminicola	12	NXFT01001526.1.402_g	NXFT01003079.1.8044_g	NXFT01003288.1.8561_g	NXFT01002921.1.7658_g	NXFT01002921.1.7658_g		NXFT01003900.1.10173_g	NXFT01000950.1.1898_g	NXFT01002209.1.5864_g	NXFT01000334.1.8827_g		NXFT01003787.1.908_g				NXFT01002018.1.5205_g					NXFT01002998.1.7899_g	NXFT01004276.1.11100_g; NXFT01000502.1.1164_g			NXFT01001126.1.2948_g					NXFT01001713.1.4476_g; NXFT01001099.1.2898_g	NXFT01003807.1.9870_g; NXFT01003451.1.9008_g		NXFT01000425.1.11171_g; NXFT01001799.1.4643_g	NXFT01002588.1.6832_g	NXFT01004292.1.11200_g; NXFT01001029.1.2663_g	NXFT01002041.1.5300_g; NXFT01002041.1.5303_g			NXFT01002055.1.501_g
Meloidogyne hapla	12	MhA1_Contig1573.frz3.gene15	MhA1_Contig2786.frz3.gene2; MhA1_Contig2786.frz3.gene1	MhA1_Contig100.frz3.gene14	MhA1_Contig1548.frz3.gene13	MhA1_Contig1548.frz3.gene13	MhA1_Contig123.frz3.gene58	MhA1_Contig96.frz3.gene3		MhA1_Contig563.frz3.fgene1			MhA1_Contig1249.frz3.fgene1	MhA1_Contig353.frz3.gene26		MhA1_Contig133.frz3.fgene2	MhA1_Contig1972.frz3.gene3						MhA1_Contig1302.frz3.gene4			MhA1_Contig871.frz3.fgene1					MhA1_Contig1090.frz3.gene1	MhA1_Contig133.frz3.gene8		MhA1_Contig1597.frz3.gene15	MhA1_Contig118.frz3.fgene1	MhA1_Contig1499.frz3.gene1	MhA1_Contig346.frz3.gene3
Meloidogyne incognita	12	Minc3s01952g27387; Minc3s00437g12307	Minc3s00425g12102; Minc3s03098g32772; Minc3s03098g32771; Minc3s00425g12103; Minc3s00425g12101	Minc3s03905g35106; Minc3s00639g15472; Minc3s00639g15473; Minc3s00288g09487	Minc3s03504g34034; Minc3s02046g27963; Minc3s01046g20159; Minc3s09637g43404	Minc3s03504g34034; Minc3s02046g27963; Minc3s01046g20159; Minc3s09637g43404	Minc3s00255g08715; Minc3s01109g20802; Minc3s00255g08722	Minc3s00290g09511; Minc3s02369g29710; Minc3s00091g04286	Minc3s00120g05186; Minc3s01188g21529; Minc3s02844g31784	Minc3s00726g16570; Minc3s00103g04639; Minc3s00103g04637; Minc3s00103g04641; Minc3s00103g04638	Minc3s01435g23791; Minc3s00350g10770		Minc3s00004g00278; Minc3s05080g37555; Minc3s03714g34588; Minc3s10000g43701	Minc3s02143g28529; Minc3s00293g09565		Minc3s00565g14345; Minc3s00565g14343; Minc3s02470g30211	Minc3s01358g23096; Minc3s04772g36976; Minc3s03453g33884					Minc3s03712g34586; Minc3s01251g22098	Minc3s00237g08278; Minc3s06977g40571; Minc3s03376g33654			Minc3s01127g20980; Minc3s00140g05829; Minc3s03781g34790					Minc3s00009g00611; Minc3s00780g17258; Minc3s00780g17257	Minc3s00241g08374; Minc3s00565g14346; Minc3s02470g30210		Minc3s00064g03225; Minc3s00064g03235	Minc3s02731g31384; Minc3s02683g31176; Minc3s02683g31174; Minc3s02780g31542; Minc3s00474g12942	Minc3s01285g22470; Minc3s02059g28020; Minc3s00095g04392; Minc3s06485g39893; Minc3s06548g39975; Minc3s00376g11244; Minc3s07463g41161	Minc3s00077g03769; Minc3s00003g00196; Minc3s00003g00195; Minc3s02187g28750; Minc3s00003g00197; Minc3s00649g15597; Minc3s00003g00198; Minc3s00077g03768			Minc3s07296g40959; Minc3s02273g29201
Meloidogyne javanica	12	M.Javanica_Scaff298g004566; M.Javanica_Scaff13291g066973; M.Javanica_Scaff838g010418	M.Javanica_Scaff1698g017699; M.Javanica_Scaff11341g061536; M.Javanica_Scaff1698g017700; M.Javanica_Scaff9440g055572; M.Javanica_Scaff9966g057282; M.Javanica_Scaff7373g047826; M.Javanica_Scaff7373g047825; M.Javanica_Scaff12802g065675	M.Javanica_Scaff22703g086597; M.Javanica_Scaff1323g014761; M.Javanica_Scaff1612g017048; M.Javanica_Scaff9146g054564; M.Javanica_Scaff23627g088095	M.Javanica_Scaff1466g015920; M.Javanica_Scaff13029g066290	M.Javanica_Scaff1466g015920; M.Javanica_Scaff13029g066290	Minc3s01435g23791; Minc3s00350g10770	M.Javanica_Scaff4050g032608; M.Javanica_Scaff5539g039914; M.Javanica_Scaff5885g041484; M.Javanica_Scaff8232g051184	M.Javanica_Scaff1145g013194; M.Javanica_Scaff8576g052487; M.Javanica_Scaff179g003054; M.Javanica_Scaff10006g057420	M.Javanica_Scaff1279g014384; M.Javanica_Scaff1279g014386; M.Javanica_Scaff21897g085229; M.Javanica_Scaff9112g054437; M.Javanica_Scaff21897g085230; M.Javanica_Scaff11408g061738; M.Javanica_Scaff1279g014385; M.Javanica_Scaff493g006890	M.Javanica_Scaff7211g047193; M.Javanica_Scaff10788g059853; M.Javanica_Scaff21145g083954; M.Javanica_Scaff5192g038296	M.Javanica_Scaff12800g065670; M.Javanica_Scaff9328g055183	M.Javanica_Scaff1006g011961; M.Javanica_Scaff19206g080337; M.Javanica_Scaff11751g062749; M.Javanica_Scaff19646g081209	M.Javanica_Scaff19193g080315	M.Javanica_Scaff13838g068402	M.Javanica_Scaff2485g023254; M.Javanica_Scaff1236g014019	M.Javanica_Scaff9201g054758; M.Javanica_Scaff4952g037121; M.Javanica_Scaff589g007909; M.Javanica_Scaff3844g031497; M.Javanica_Scaff26137g091924					M.Javanica_Scaff7061g046569	M.Javanica_Scaff3294g028338; M.Javanica_Scaff9212g054798; M.Javanica_Scaff10477g058907; M.Javanica_Scaff18279g078441			M.Javanica_Scaff20399g082603; M.Javanica_Scaff5947g041760; M.Javanica_Scaff5655g040425; M.Javanica_Scaff11991g063446					M.Javanica_Scaff21857g085172; M.Javanica_Scaff15425g072291	M.Javanica_Scaff2485g023257; M.Javanica_Scaff18893g079688; M.Javanica_Scaff10652g059456; M.Javanica_Scaff3591g030007; M.Javanica_Scaff30601g097720; M.Javanica_Scaff1236g014016		M.Javanica_Scaff4826g036516; M.Javanica_Scaff3458g029267; M.Javanica_Scaff3458g029266	M.Javanica_Scaff11167g061035; M.Javanica_Scaff22673g086542; M.Javanica_Scaff4666g035756; M.Javanica_Scaff15741g073058; M.Javanica_Scaff1920g019336; M.Javanica_Scaff14985g071260	M.Javanica_Scaff13551g067623; M.Javanica_Scaff3496g029468; M.Javanica_Scaff1848g018817; M.Javanica_Scaff20225g082275; M.Javanica_Scaff4082g032774; M.Javanica_Scaff2308g022068; M.Javanica_Scaff12245g064156	M.Javanica_Scaff2462g023105; M.Javanica_Scaff651g008548; M.Javanica_Scaff651g008549; M.Javanica_Scaff651g008547; M.Javanica_Scaff1666g017441; M.Javanica_Scaff997g011884; M.Javanica_Scaff7462g048179; M.Javanica_Scaff1666g017442; M.Javanica_Scaff15467g072398; M.Javanica_Scaff1708g017759; M.Javanica_Scaff661g008657;			M.Javanica_Scaff7892g049880; M.Javanica_Scaff5721g040714
Ditylenchus destructor	12		Dd_08277	Dd_07808; Dd_12327					Dd_04292	Dd_10642	Dd_05346		Dd_05348			Dd_01766	Dd_05973					Dd_02872	Dd_00972			Dd_09018					Dd_04421	Dd_01749	Dd_05278	Dd_09147	Dd_00080	Dd_12823			Dd_07920	Dd_13274; Dd_13342
Ditylenchus dipsaci	12	jg21850	jg24507	jg18983; jg18984	jg12284	jg12284	jg2138; jg2136	jg14291	jg14553	jg19208	jg1277		jg13782	jg23821		jg21756; jg414	jg19843; jg532; jg20101; jg20097; jg20096						jg11052			jg18408	jg13673	jg10278			jg19853; jg19852	jg14881	jg5262	jg25519	jg7806	jg17947	jg2943			jg8908
Parastrongyloides trichosuri	10	PTRK_0001016400	PTRK_0000770700	PTRK_0001351700	PTRK_0000552700	PTRK_0000552700	PTRK_0000080700	PTRK_0001409800	PTRK_0001785000	PTRK_0001128200	PTRK_0001378700	PTRK_0001052200	PTRK_0001149800				PTRK_0001113800			PTRK_0000974600	PTRK_0000862700	PTRK_0001558400	PTRK_0000091400			PTRK_0000280900	PTRK_0000224900		PTRK_0001690100; PTRK_0001106800		PTRK_0001745500	PTRK_0000108400	PTRK_0001543400	PTRK_0000903500	PTRK_0001167100	PTRK_0000850900	PTRK_0001164000			PTRK_0000997100; PTRK_0001079800
Strongyloides papillosus	10	SPAL_0001698500	SPAL_0000969700	SPAL_0001610900	SPAL_0000605700	SPAL_0000605700	SPAL_0001201500	SPAL_0000266900	SPAL_0000386100	SPAL_0001362700	SPAL_0001591300		SPAL_0001577200	SPAL_0000140400		SPAL_0001756600	SPAL_0001592000; SPAL_0000899600		SPAL_0001099400	SPAL_0000182600	SPAL_0001213100	SPAL_0000888700	SPAL_0000609900		SPAL_0001430900	SPAL_0000096100			SPAL_0000651500		SPAL_0001514000; SPAL_0000923200	SPAL_0000907400	SPAL_0000785600	SPAL_0000470500; SPAL_0000470300	SPAL_0000753000	SPAL_0000465200	SPAL_0000749500			SPAL_0000387600; SPAL_0000387400
Strongyloides ratti	10	WBGene00261655	WBGene00260569	WBGene00266489			WBGene00262610	WBGene00259276	WBGene00267021		WBGene00256064	WBGene00259274	WBGene00258114	WBGene00259353			WBGene00256070; WBGene00257766		WBGene00261013; WBGene00264568	WBGene00261563	WBGene00258802	WBGene00263056			WBGene00264641; WBGene00266022	WBGene00261716			WBGene00258265		WBGene00267389	WBGene00262640	WBGene00261124	WBGene00263870; WBGene00263872	WBGene00257990	WBGene00263918	WBGene00259064			WBGene00256897
Strongyloides stercoralis	10	SSTP_0000154500	SSTP_0001003800	SSTP_0000658800	SSTP_0001112300	SSTP_0001112300	SSTP_0000194400	SSTP_0000598900	SSTP_0000864700	SSTP_0001276100	SSTP_0001172300		SSTP_0000925500	SSTP_0001206800			SSTP_0000020900; SSTP_0001172900		SSTP_0000769000	SSTP_0000037900	SSTP_0001141100	SSTP_0000761100			SSTP_0000257400	SSTP_0000137600			SSTP_0001031100		SSTP_0001054700	SSTP_0000197200	SSTP_0001012900	SSTP_0000235500; SSTP_0000235700		SSTP_0000415600	SSTP_0000910000			SSTP_0000347800; SSTP_0000347500
Strongyloides venezuelensis	10	SVE_0786600	SVE_0526000	SVE_0057800			SVE_0320100	SVE_1899700	SVE_1904300	SVE_0949000	SVE_0996600		SVE_0981800	SVE_0221900		SVE_0894200; SVE_0860300; SVE_0317700; SVE_0382400; SVE_1125700; SVE_0654700; SVE_1153600; SVE_0369200; SVE_1311300; SVE_0665800; SVE_1249700	SVE_0777600; SVE_0997200		SVE_0274000	SVE_1957400	SVE_0640100	SVE_1717300			SVE_0576400	SVE_0383100	SVE_0236300; SVE_0179900		SVE_1058400		SVE_0627900	SVE_0182700	SVE_1839600	SVE_1762200; SVE_1762000	SVE_0967900	SVE_1756400	SVE_0964300			SVE_1156000; SVE_1155700
Bursaphelenchus xylophilus	10	BXY_0155400	BXY_1230200; BXY_1475400; BXY_1308600; BXY_1369600	BXY_0891500; BXY_0891400	BXY_0357600	BXY_0357600	BXY_1125000	BXY_1543700	BXY_0768300	BXY_0125200	BXY_1418300			BXY_0566400; BXY_0566300		BXY_0597000						BXY_0747400	BXY_0612300			BXY_0464200			BXY_1312800		BXY_0017000	BXY_1622200	BXY_1619900	BXY_1383400	BXY_0353400	BXY_0229400	BXY_0230200
Steinernema carpocapsae	10	L596_018531	L596_018471	L596_016351	L596_011514	L596_011514	L596_029430	L596_023648; L596_023647	L596_019492	L596_020200	L596_016966	L596_011066	L596_020326	L596_010237		L596_009266; L596_009094	L596_022973; L596_022874; L596_012330; L596_009151; L596_022875			L596_026160	SC.X.g1775	SC.X.g4980	L596_024322			L596_008390	L596_029332; L596_018290	L596_030863			SC.X.g4260	L596_017059	L596_024095	L596_019532	L596_011143	L596_022015; L596_022014	L596_030776				L596_946353
Steinernema feltiae	10	L889_g3699	L889_g451	L889_g25391; L889_g25390	L889_g28387	L889_g28387	L889_g22827	L889_g16003	L889_g31561	L889_g20515	L889_g10853	L889_g25578	L889_g23856	L889_g26644		L889_g7160; L889_g16143	L889_g4241		L889_g22387	L889_g5569	L889_g10194	L889_g12127	L889_g24225			L889_g15248	L889_g6698; L889_g11039	L889_g8526			L889_g13395	L889_g26956	L889_g33257	L889_g18217	L889_g9939	L889_g1103	L889_g32693	L889_g17209	L889_g30392		L889_g25025
Steinernema glaseri	10	L893_g7462	L893_g17550; L893_g17549	L893_g26721	L893_g20515; L893_g20516	L893_g20515; L893_g20516	L893_g17885; L893_g17884	L893_g12922	L893_g12086	L893_g18853	L893_g16225	L893_g29184	L893_g24758	L893_g8647		L893_g2511; L893_g29577	L893_g17315; L893_g20184			L893_g17787	L893_g33618	L893_g20061	L893_g32691			L893_g5134		L893_g32444			L893_g24517; L893_g24518; L893_g24516		L893_g11836	L893_g13820	L893_g17706	L893_g31284	L893_g24951		L893_g4981; L893_g22068	L893_g7030	L893_g14543
Steinernema monticolum	10	L898_g2351	L898_g32692	L898_g1997	L898_g33423	L898_g33423	L898_g10	L898_g1635; L898_g8936	L898_g22047	L898_g28880	L898_g10498; L898_g9012	L898_g2909	L898_g12885	L898_g5080	L898_g2890	L898_g9349; L898_g1564	L898_g4030; L898_g42; L898_g16738; L898_g20905; L898_g12165			L898_g2682	L898_g5292		L898_g33836			L898_g29106					L898_g17268	L898_g22061	L898_g12178	L898_g31958; L898_g31965	L898_g25804	L898_g22321; L898_g15471	L898_g31911; L898_g21766	L898_g768	L898_g33771; L898_g6657; L898_g17076; L898_g13379; L898_g12628		L898_g22173
Steinernema scapterisci	10	L892_g30098	L892_g11345	L892_g12466	L892_g12861	L892_g12861	L892_g15785	L892_g30471; L892_g30470	L892_g12253	L892_g16448	L892_g20774; L892_g18386	L892_g26795	L892_g16360	L892_g28209		L892_g24986	L892_g16342; L892_g29067			L892_g18593	L892_g22003	L892_g4949	L892_g25482					L892_g6815			L892_g3674	L892_g1962	L892_g20399	L892_g13253; L892_g13245	L892_g11287	L892_g6218	L892_g4675	L892_g7525	L892_g29797		L892_g30695
Dictyocaulus viviparus	9	nDv.1.0.1.g03556	nDv.1.0.1.g03328; nDv.1.0.1.g12873; nDv.1.0.1.g01571	nDv.1.0.1.g10988	nDv.1.0.1.g12469	nDv.1.0.1.g12469	nDv.1.0.1.g08487	nDv.1.0.1.g00327		nDv.1.0.1.g08549	nDv.1.0.1.g04466		nDv.1.0.1.g07391			nDv.1.0.1.g03917	nDv.1.0.1.g11561			nDv.1.0.1.g00565	nDv.1.0.1.g05397	nDv.1.0.1.g00587	nDv.1.0.1.g07084					nDv.1.0.1.g08149	nDv.1.0.1.g09051		nDv.1.0.1.g13496	nDv.1.0.1.g11310		nDv.1.0.1.g12218	nDv.1.0.1.g02516	nDv.1.0.1.g14003	nDv.1.0.1.g07205			nDv.1.0.1.g11984
Angiostrongylus cantonensis	9	ACAC_0001221101	ACAC_0000837501	ACAC_0001156901	ACAC_0000674201	ACAC_0000674201	ACAC_0001016901	ACAC_0001253801	ACAC_0000747201	ACAC_0000566201	ACAC_0000565201		ACAC_0000029101			ACAC_0001386701	ACAC_0000136201				ACAC_0001206501	ACAC_0001303701	ACAC_0000199401		ACAC_0000206201	ACAC_0000076001			ACAC_0000241901		ACAC_0000723501	ACAC_0001226601	ACAC_0000808301	ACAC_0000577601	ACAC_0001002501	ACAC_0000177301	ACAC_0000361701; ACAC_0000018901		ACAC_0000984801	ACAC_0000865501									ACAC_0000200801
Angiostrongylus costaricensis	9	ACOC_0000008201	ACOC_0000030601	ACOC_0000039901	ACOC_0001019201	ACOC_0001019201	ACOC_0000983401	ACOC_0000068601	ACOC_0001172301	ACOC_0000311401	ACOC_0000064201		ACOC_0000141701	ACOC_0001009601		ACOC_0000983801	ACOC_0001006101			ACOC_0000584101	ACOC_0001172501	ACOC_0000438401	ACOC_0000323101		ACOC_0000596001	ACOC_0000716501	ACOC_0001109001		ACOC_0001240301		ACOC_0000026901	ACOC_0000342401	ACOC_0000349701	ACOC_0001282401		ACOC_0000723801	ACOC_0000437501		ACOC_0000285901	ACOC_0000071501									ACOC_0000900401
Teladorsagia circumcincta	9	TELCIR_11013; TELCIR_18196	TELCIR_17712; TELCIR_05175; TELCIR_17713	TELCIR_22196; TELCIR_18436; TELCIR_21818; TELCIR_16520	TELCIR_07922	TELCIR_07922	TELCIR_04759; TELCIR_22592	TELCIR_12334; TELCIR_25301	TELCIR_23189; TELCIR_12300; TELCIR_24572	TELCIR_19834; TELCIR_12260; TELCIR_25470	TELCIR_05516		TELCIR_17368	TELCIR_03821		TELCIR_04134	TELCIR_10058			TELCIR_16945	TELCIR_05117		TELCIR_23027; TELCIR_13799		TELCIR_18414; TELCIR_01277	TELCIR_02954		TELCIR_14457	TELCIR_11746		TELCIR_06821	TELCIR_19997; TELCIR_24251; TELCIR_11972		TELCIR_01752; TELCIR_13927; TELCIR_13256		TELCIR_00420	TELCIR_05784	TELCIR_07258	TELCIR_01021										TELCIR_19486
Haemonchus contortus	9	HCON_00017820	HCON_00082430	HCON_00034230	HCON_00136610	HCON_00136610	HCON_00079880	HCON_00065240	HCON_00102490	HCON_00023070	HCON_00164850		HCON_00104650	HCON_00002580		HCON_00066590	HCON_00136990			HCON_00006810	HCON_00064830	HCON_00118760	HCON_00078240		HCON_00074370	HCON_00032610		HCON_00038370	HCON_00161950		HCON_00128890	HCON_00069130	HCON_00082120	HCON_00174840	HCON_00132140	HCON_00155510	HCON_00133890				HCON_00111780								HCON_00077100
Haemonchus placei	9	HPLM_0000456601	HPLM_0000065401	HPLM_0000507401			HPLM_0000367801	HPLM_0000307801	HPLM_0001221201	HPLM_0000987301; HPLM_0000987401	HPLM_0001265201		HPLM_0000559601			HPLM_0001242501	HPLM_0000974601			HPLM_0000930201	HPLM_0000696101	HPLM_0001834901	HPLM_0001591101		HPLM_0001128901	HPLM_0000324901			HPLM_0001902601		HPLM_0000772101	HPLM_0000590901	HPLM_0001073801	HPLM_0001877301	HPLM_0001155201	HPLM_0000905401	HPLM_0001239001	HPLM_0001236401			HPLM_0001431601								HPLM_0001655801
Heligmosomoides polygyrus	9	HPOL_0000947001	HPOL_0001885801	HPOL_0001509101	HPOL_0000219001	HPOL_0000219001	HPOL_0001692901	HPOL_0000525401	HPOL_0001861501	HPOL_0001007201	HPOL_0001414101		HPOL_0001164001	HPOL_0000379201		HPOL_0000310501	HPOL_0001451501			HPOL_0002084501	HPOL_0001675701		HPOL_0001476501		HPOL_0000095101	HPOL_0001043401		HPOL_0001207201	HPOL_0000965001		HPOL_0001423801	HPOL_0001378301	HPOL_0001668101	HPOL_0000455501	HPOL_0000368201	HPOL_0000995801	HPOL_0000904401			HPOL_0001424701									HPOL_0001009701
Nippostrongylus brasiliensis	9		NBR_0001814801; NBR_0002026101; NBR_0001931101; NBR_0000066401	NBR_0001435901			NBR_0001250001	NBR_0001807801	NBR_0001048801	NBR_0000894001; NBR_0000893901; NBR_0000040101	NBR_0000856001		NBR_0000119101; NBR_0000059601	NBR_0001917201		NBR_0000408201	NBR_0002117801				NBR_0002248601; NBR_0001858401		NBR_0001699901		NBR_0000577101	NBR_0002027301			NBR_0001405301; NBR_0000162501		NBR_0001188701	NBR_0000124301		NBR_0000671101		NBR_0000753101	NBR_0000074001; NBR_0000069401	NBR_0000596701		NBR_0001979501									NBR_0000054601
Ancylostoma caninum	9	ANCCAN_01671	ANCCAN_09045; ANCCAN_02077	ANCCAN_05793	ANCCAN_08235	ANCCAN_08235	ANCCAN_18284; ANCCAN_28514; ANCCAN_29153	ANCCAN_06109	ANCCAN_00504	ANCCAN_22835; ANCCAN_20934; ANCCAN_20933	ANCCAN_15412		ANCCAN_08328; ANCCAN_08326; ANCCAN_08327	ANCCAN_17466		ANCCAN_11416	ANCCAN_27280; ANCCAN_15331		ANCCAN_03607	ANCCAN_10732	ANCCAN_20722; ANCCAN_07345	ANCCAN_03483	ANCCAN_02313			ANCCAN_22962; ANCCAN_08037			ANCCAN_04025		ANCCAN_08539	ANCCAN_02278		ANCCAN_12153	ANCCAN_11881; ANCCAN_19740	ANCCAN_27440	ANCCAN_05677	ANCCAN_24841	ANCCAN_14554	ANCCAN_00795
Ancylostoma ceylanicum	9	Acey_s0305.g1959	Acey_s0396.g665	Acey_s0219.g2474; Acey_s0219.g2473	Acey_s0233.g3115	Acey_s0233.g3115	Acey_s0009.g516	Acey_s0017.g3325	Acey_s0061.g3250	Acey_s0209.g2114	Acey_s0032.g2443; Acey_s0032.g2444		Acey_s0084.g1776	Acey_s0003.g1219		Acey_s0036.g3259	Acey_s0044.g1081			Acey_s0189.g1175	Acey_s0065.g3677	Acey_s0050.g1917	Acey_s0104.g3643		Acey_s0001.g123	Acey_s0234.g3124			Acey_s0211.g2201		Acey_s0345.g3117	Acey_s0320.g2388	Acey_s0022.g605	Acey_s0437.g1451	Acey_s0211.g2178	Acey_s0075.g937	Acey_s0106.g3771			Acey_s0013.g1995	Acey_s0164.g3531								Acey_s0208.g2063
Ancylostoma duodenale	9	ANCDUO_14078	ANCDUO_06689	ANCDUO_13506	ANCDUO_06305	ANCDUO_06305	ANCDUO_14597	ANCDUO_24276; ANCDUO_10214		ANCDUO_19994; ANCDUO_18189; ANCDUO_20761	ANCDUO_17434		ANCDUO_00532	ANCDUO_16703		ANCDUO_27691; ANCDUO_16070	ANCDUO_01316		ANCDUO_13724	ANCDUO_09654	ANCDUO_25186; ANCDUO_17000	ANCDUO_08050	ANCDUO_07310			ANCDUO_07388	ANCDUO_00101		ANCDUO_22565; ANCDUO_24469		ANCDUO_04389	ANCDUO_08327		ANCDUO_05635	ANCDUO_11574	ANCDUO_01376; ANCDUO_01374; ANCDUO_01377	ANCDUO_13448; ANCDUO_27593		ANCDUO_27015
Necator americanus	9	NECAME_13813	NECAME_03476	NECAME_14811; NECAME_14812	NECAME_06436	NECAME_06436	NECAME_09862	NECAME_10061	NECAME_04333	NECAME_01904	NECAME_01552		NECAME_18455; NECAME_11472; NECAME_11473	NECAME_10046		NECAME_07964	NECAME_07351			NECAME_15984	NECAME_14188		NECAME_04417		NECAME_09877	NECAME_03359			NECAME_04930		NECAME_05074	NECAME_10612		NECAME_09771	NECAME_04256	NECAME_07779	NECAME_08074		NECAME_16089										NECAME_02568
Oesophagostomum dentatum	9		OESDEN_13708	OESDEN_19034; OESDEN_25215; OESDEN_10019	OESDEN_03009	OESDEN_03009	OESDEN_20999; OESDEN_11106	OESDEN_10784	OESDEN_15655; OESDEN_20728	OESDEN_03906	OESDEN_04175	OESDEN_18865				OESDEN_24664	OESDEN_24782				OESDEN_20030		OESDEN_14845		OESDEN_04178; OESDEN_04025	OESDEN_14834		OESDEN_23565			OESDEN_17147	OESDEN_16997; OESDEN_08984		OESDEN_05534	OESDEN_03772	OESDEN_05129; OESDEN_05130	OESDEN_04083; OESDEN_06048		OESDEN_07894										OESDEN_13420
Cylicostephanus goldi	9			CGOC_0000519401; CGOC_0000499001				CGOC_0000916101	CGOC_0000566501	CGOC_0000918001	CGOC_0000057501		CGOC_0000255901	CGOC_0001173201		CGOC_0000976301; CGOC_0001211401							CGOC_0000398401				CGOC_0001095401	CGOC_0000392101			CGOC_0001394601	CGOC_0000698501	CGOC_0000492001	CGOC_0000487601	CGOC_0001318401														CGOC_0000984201
Strongylus vulgaris	9		SVUK_0001432701; SVUK_0001735501	SVUK_0000855401; SVUK_0001589401	SVUK_0000065101	SVUK_0000065101	SVUK_0000101201		SVUK_0000205101	SVUK_0001769801	SVUK_0001133001	SVUK_0001208601	SVUK_0000021101								SVUK_0000471601		SVUK_0000166701			SVUK_0000228101	SVUK_0001976601		SVUK_0001344901		SVUK_0000547401	SVUK_0001134601		SVUK_0000931701	SVUK_0000252001	SVUK_0001755801; SVUK_0000485801	SVUK_0000098201		SVUK_0000793401	SVUK_0000175201									SVUK_0001842501
Syphacia muris	8	SMUV_0000502201	SMUV_0000771301; SMUV_0000108501	SMUV_0000744301	SMUV_0000669001	SMUV_0000669001	SMUV_0000803201	SMUV_0000762901; SMUV_0000762801	SMUV_0000288001	SMUV_0000549101	SMUV_0001002101		SMUV_0000189501	SMUV_0001055101		SMUV_0000684301	SMUV_0000275501			SMUV_0000707201			SMUV_0000029801			SMUV_0000862301		SMUV_0000488601	SMUV_0000383301		SMUV_0000752201	SMUV_0000817301	SMUV_0000312001	SMUV_0000641501	SMUV_0000889901					SMUV_0000043201
Enterobius vermicularis	8	EVEC_0000242301	EVEC_0001128301; EVEC_0001006201	EVEC_0000532801	EVEC_0000552201	EVEC_0000552201	EVEC_0000002401	EVEC_0000230401; EVEC_0000230301	EVEC_0000718301	EVEC_0000001001	EVEC_0001257601		EVEC_0000347701	EVEC_0000845801			EVEC_0000201201			EVEC_0001359501			EVEC_0001122501			EVEC_0001155801		EVEC_0000586801	EVEC_0001280401		EVEC_0001076301	EVEC_0000672601	EVEC_0000178201	EVEC_0001226401	EVEC_0001175801			EVEC_0000228801		EVEC_0000124901
Anisakis simplex	8	ASIM_0001211201	ASIM_0000541501; ASIM_0001573001; ASIM_0002060301; ASIM_0001994001; ASIM_0000883701				ASIM_0001549901	ASIM_0001558501	ASIM_0001772701	ASIM_0001281101	ASIM_0001146101		ASIM_0000726401; ASIM_0001676701	ASIM_0001256201		ASIM_0001335001	ASIM_0001272601		ASIM_0001856501; ASIM_0001656501	ASIM_0001132801		ASIM_0001470601	ASIM_0001249101		ASIM_0001441301	ASIM_0000347201		ASIM_0001408401			ASIM_0001561101	ASIM_0001378201		ASIM_0000112901	ASIM_0001271801		ASIM_0001662501		ASIM_0001682001	ASIM_0001223701
Toxocara canis	8	Tcan_17317	Tcan_18691; Tcan_18696; Tcan_18687	Tcan_16635	Tcan_13770	Tcan_13770	Tcan_12675	Tcan_14712	Tcan_14687	Tcan_11732	Tcan_08729		Tcan_17550			Tcan_02301	Tcan_09094		Tcan_08501	Tcan_11594	Tcan_04404		Tcan_18418			Tcan_16295		Tcan_17913			Tcan_14265	Tcan_03191; Tcan_10615; Tcan_08642	Tcan_13697	Tcan_05725			Tcan_08205	Tcan_03245		Tcan_17785
Ascaris lumbricoides	8	ALUE_0000507201	ALUE_0000694301; ALUE_0000694401	ALUE_0002320101			ALUE_0001661401	ALUE_0001347801	ALUE_0001332301	ALUE_0001666201	ALUE_0001871801; ALUE_0001821701		ALUE_0001534001			ALUE_0001304501	ALUE_0001023901; ALUE_0001647301		ALUE_0000768501	ALUE_0001705301	ALUE_0002230801	ALUE_0000611501	ALUE_0001551001			ALUE_0000953801		ALUE_0000627201			ALUE_0000906201	ALUE_0001735701; ALUE_0000994201	ALUE_0002008801	ALUE_0000941001			ALUE_0001418901	ALUE_0001309001		ALUE_0000801801
Ascaris suum	8	GS_11030	GS_23743; GS_12367	GS_11941; GS_18689	GS_13351	GS_13351	GS_11014	GS_21368	GS_22165	GS_12046	GS_22924; GS_16314		GS_02049	GS_11522		GS_21298	GS_17449; GS_08122; GS_13575		GS_00234	GS_02000	GS_06386	GS_09994	GS_04332			GS_24390					GS_07162	GS_02849; GS_08261	GS_16650	GS_05590	GS_13943		GS_21108; GS_01671; GS_03682	GS_12261		GS_23812
Parascaris equorum	8			PEQ_0001251901; PEQ_0001004301	PEQ_0000990201	PEQ_0000990201	PEQ_0000902501			PEQ_0001400601			PEQ_0000237801				PEQ_0000118701		PEQ_0000404901	PEQ_0000675501			PEQ_0001159401			PEQ_0000798301		PEQ_0001003101			PEQ_0000195701			PEQ_0000522501					PEQ_0000784501
Parascaris univalens	8	PgR050X_g029; PgR221_g004	PgB26_g005; PgB26_g004	PgB22_g023	PgR024_g018	PgR024_g018	PgR040_g019	PgR044_g017	PgR019_g093	PgB09_g021	PgB19_g025		PgR068_g017	PgR056X_g049		PgB10_g070	PgR158_g007		PgR004_g166	PgR112_g009	PgB06_g107	PgR017X_g015	PgR070_g051		PgR011_g167; PgB26_g001	PgR003_g142	PgR027_g023	PgR009X_g176			PgB18_g001	PgB21_g021	PgR029_g022	PgB19_g015	PgR013_g062		PgR095X_g038; PgR104_g044	PgR003_g072		PgR038X_g089
Gongylonema pulchrum	8	GPUH_0001558401	GPUH_0000432301; GPUH_0000269601	GPUH_0001591101; GPUH_0001612101; GPUH_0001490301			GPUH_0001466601		GPUH_0001533101; GPUH_0001533001	GPUH_0000506901; GPUH_0000934801; GPUH_0002121001; GPUH_0000402001; GPUH_0000937101	GPUH_0000114601; GPUH_0001067301		GPUH_0001451901	GPUH_0002238401		GPUH_0002510401	GPUH_0002246601		GPUH_0002124601; GPUH_0000898301; GPUH_0001723801				GPUH_0001241601		GPUH_0000029701						GPUH_0002533401	GPUH_0001186101; GPUH_0001117601		GPUH_0001336201	GPUH_0001701901	GPUH_0000052101	GPUH_0000230301; GPUH_0000037101			GPUH_0001175501
Thelazia callipaeda	8	TCLT_0000630301	TCLT_0000111501	TCLT_0000272101			TCLT_0000090501	TCLT_0000546101	TCLT_0000545801	TCLT_0000414001	TCLT_0000386601; TCLT_0000386701	TCLT_0000752901	TCLT_0000906101	TCLT_0000248901		TCLT_0000513901	TCLT_0000256501		TCLT_0000843701	TCLT_0000712101			TCLT_0000661901		TCLT_0000999701			TCLT_0000931301			TCLT_0000055701	TCLT_0000680001		TCLT_0000570801	TCLT_0001061601	TCLT_0000469601	TCLT_0001069301	TCLT_0000028201		TCLT_0000441901
Elaeophora elaphi	8	EEL_0000751401	EEL_0000611401	EEL_0000840501			EEL_0000561901	EEL_0000074901	EEL_0000101901	EEL_0000227801	EEL_0000446201	EEL_0001043901	EEL_0000779401	EEL_0000684601		EEL_0000789101	EEL_0000588801		EEL_0000740001	EEL_0000220701		EEL_0000686101	EEL_0000845701		EEL_0000611201			EEL_0000878901			EEL_0001071201	EEL_0000705201	EEL_0000571101	EEL_0000453301	EEL_0000670701	EEL_0000781501	EEL_0000184101	EEL_0000846001		EEL_0000787901
Onchocerca flexuosa	8	X798_02588	X798_06052		X798_04130	X798_04130	X798_01184	X798_03276	X798_03272	X798_04485		X798_01817		X798_04056		X798_01253	X798_05748					X798_02633	X798_07040		X798_06055						X798_02687	X798_01355		X798_04888	X798_05382		X798_04724			X798_05854
Onchocerca ochengi	8	OOCN_0000860101	OOCN_0000846301	OOCN_0000060801; OOCN_0000146701			OOCN_0000806201	OOCN_0000417801	OOCN_0000418201	OOCN_0000856901	OOCN_0000985201; OOCN_0000127101		OOCN_0000536801	OOCN_0000761201		OOCN_0000093301	OOCN_0000218501; OOCN_0000792301		OOCN_0000075001	OOCN_0000249701		OOCN_0000740301	OOCN_0000703501		OOCN_0000753801	OOCN_0000990601		OOCN_0000593001			OOCN_0000611801	OOCN_0000376701	OOCN_0000499401	OOCN_0000551701	OOCN_0001219901		OOCN_0001070401	OOCN_0000701301		OOCN_0000078101
Onchocerca volvulus	8	WBGene00241206	WBGene00244466	WBGene00246718	WBGene00243617	WBGene00243617	WBGene00247617	WBGene00245326	WBGene00245329	WBGene00239546	WBGene00239037	WBGene00241411	WBGene00240220	WBGene00237300		WBGene00245732	WBGene00243703		WBGene00238556	WBGene00248492		WBGene00241160	WBGene00244639		WBGene00244469			WBGene00246510			WBGene00241109	WBGene00245580	WBGene00245619	WBGene00239934	WBGene00243964		WBGene00249552; WBGene00243744	WBGene00248510		WBGene00238233
Dirofilaria immitis	8	nDi.2.2.2.g01810	nDi.2.2.2.g05209	nDi.2.2.2.g07397	nDi.2.2.2.g05615	nDi.2.2.2.g05615	nDi.2.2.2.g02925	nDi.2.2.2.g02060	nDi.2.2.2.g02058	nDi.2.2.2.g03947	nDi.2.2.2.g09652		nDi.2.2.2.g06260			nDi.2.2.2.g04121	nDi.2.2.2.g02994; nDi.2.2.2.g02995		nDi.2.2.2.g03838				nDi.2.2.2.g05894		nDi.2.2.2.g09979	nDi.2.2.2.g00855		nDi.2.2.2.g04201			nDi.2.2.2.g07126	nDi.2.2.2.g00137	nDi.2.2.2.g01463	nDi.2.2.2.g06391	nDi.2.2.2.g00740	nDi.2.2.2.g08513; nDi.2.2.2.g08516	nDi.2.2.2.g05049	nDi.2.2.2.g08171		nDi.2.2.2.g05157
Litomosoides sigmodontis	8	nLs.2.1.2.g06616	nLs.2.1.2.g04795	nLs.2.1.2.g08671	nLs.2.1.2.g01575	nLs.2.1.2.g01575	nLs.2.1.2.g00685	nLs.2.1.2.g01308	nLs.2.1.2.g01311	nLs.2.1.2.g04157	nLs.2.1.2.g07694		nLs.2.1.2.g03617	nLs.2.1.2.g00561		nLs.2.1.2.g05888	nLs.2.1.2.g02443		nLs.2.1.2.g07765	nLs.2.1.2.g08733			nLs.2.1.2.g03534		nLs.2.1.2.g04798	nLs.2.1.2.g07041					nLs.2.1.2.g09734; nLs.2.1.2.g05405	nLs.2.1.2.g05725; nLs.2.1.2.g05724	nLs.2.1.2.g05731	nLs.2.1.2.g05620	nLs.2.1.2.g03247		nLs.2.1.2.g02632			nLs.2.1.2.g08921
Acanthocheilonema viteae	8	nAv.1.0.1.g07315	nAv.1.0.1.g01868	nAv.1.0.1.g08993	nAv.1.0.1.g01481	nAv.1.0.1.g01481	nAv.1.0.1.g00926	nAv.1.0.1.g02663	nAv.1.0.1.g02661	nAv.1.0.1.g10280	nAv.1.0.1.g08097		nAv.1.0.1.g00988	nAv.1.0.1.g02964		nAv.1.0.1.g03767	nAv.1.0.1.g08056		nAv.1.0.1.g10386	nAv.1.0.1.g01369			nAv.1.0.1.g01933		nAv.1.0.1.g01870	nAv.1.0.1.g09095		nAv.1.0.1.g06548			nAv.1.0.1.g05155	nAv.1.0.1.g05992	nAv.1.0.1.g06509	nAv.1.0.1.g02478	nAv.1.0.1.g09107		nAv.1.0.1.g02893; nAv.1.0.1.g05846	nAv.1.0.1.g06657		nAv.1.0.1.g08619
Loa loa	8	EN70_1119	EN70_647	EN70_3865	EN70_569	EN70_569	EN70_1199	EN70_6040	EN70_6043	EN70_4770; EN70_4769	EN70_12190	EN70_8362	EN70_9025	EN70_7730		EN70_9870	EN70_561		EN70_8219	EN70_10335			EN70_6349		EN70_650			EN70_5602			EN70_820	EN70_3567	EN70_4132	EN70_4422	EN70_5758		EN70_6467	EN70_9261		EN70_10625
Brugia malayi	8	WBGene00227541	WBGene00222884	WBGene00222018	WBGene00222422	WBGene00222422	WBGene00234250	WBGene00223807	WBGene00232265	WBGene00222350	WBGene00228713		WBGene00222389			WBGene00227106	WBGene00233914		WBGene00223401	WBGene00231956		WBGene00227487	WBGene00230438		WBGene00222058	WBGene00229434		WBGene00255592			WBGene00224657	WBGene00234079	WBGene00222665	WBGene00229844; WBGene00224520	WBGene00227641	WBGene00227975	WBGene00223353			WBGene00227007
Brugia pahangi	8	BPAG_0001363101	BPAG_0001039301	BPAG_0000979301	BPAG_0000053501	BPAG_0000053501	BPAG_0001408001	BPAG_0000814701	BPAG_0000814501	BPAG_0001053401	BPAG_0001411501; BPAG_0001411601	BPAG_0000868801	BPAG_0001028801	BPAG_0000134101		BPAG_0001154401	BPAG_0000139801		BPAG_0001459301			BPAG_0000991701	BPAG_0001106601		BPAG_0001039601						BPAG_0000996401	BPAG_0000845901	BPAG_0001341101	BPAG_0000434101; BPAG_0001290501; BPAG_0000414001	BPAG_0000208001	BPAG_0000101901	BPAG_0000014201	BPAG_0000434701		BPAG_0001142101
Brugia timori	8	BTMF_0000160101	BTMF_0001460701; BTMF_0001297001	BTMF_0000882701; BTMF_0000059301			BTMF_0000329701	BTMF_0000937001	BTMF_0001446401	BTMF_0000100301; BTMF_0000471601; BTMF_0000485101		BTMF_0001398401	BTMF_0001716301			BTMF_0001261901	BTMF_0000574201		BTMF_0001714001; BTMF_0000153801	BTMF_0001718601		BTMF_0000877801	BTMF_0001336601					BTMF_0001091701			BTMF_0000176901; BTMF_0000377901	BTMF_0000819201	BTMF_0000134701	BTMF_0000971901	BTMF_0001034501	BTMF_0001044801	BTMF_0001100001	BTMF_0001293801		BTMF_0001609701
Dracunculus medinensis	8	DME_0000385201	DME_0000080201	DME_0000739201	DME_0000160801	DME_0000160801	DME_0000808101	DME_0000640601	DME_0000924501	DME_0001042201	DME_0000943901		DME_0000448101	DME_0000896101		DME_0000837801	DME_0000967201; DME_0000967101		DME_0000419301	DME_0000348701			DME_0000827701			DME_0000372401					DME_0000261401	DME_0000388901	DME_0000761201	DME_0000248501			DME_0000171801	DME_0000228401
Romanomermis culicivorax	2	nRc.2.0.1.g48230	nRc.2.0.1.g10448; nRc.2.0.1.g19755				nRc.2.0.1.g18929	nRc.2.0.1.g07512	nRc.2.0.1.g36035			nRc.2.0.1.g02634; nRc.2.0.1.g38901	nRc.2.0.1.g05604	nRc.2.0.1.g43317			nRc.2.0.1.g05514		nRc.2.0.1.g36392; nRc.2.0.1.g14309		nRc.2.0.1.g05193; nRc.2.0.1.g44597; nRc.2.0.1.g44598; nRc.2.0.1.g05192		nRc.2.0.1.g11450; nRc.2.0.1.g16125		nRc.2.0.1.g04959; nRc.2.0.1.g12538; nRc.2.0.1.g10997	nRc.2.0.1.g17233	nRc.2.0.1.g29319; nRc.2.0.1.g46005; nRc.2.0.1.g06717; nRc.2.0.1.g10660; nRc.2.0.1.g06720				nRc.2.0.1.g12534; nRc.2.0.1.g12532	nRc.2.0.1.g46113	nRc.2.0.1.g15335	nRc.2.0.1.g18359					nRc.2.0.1.g46389; nRc.2.0.1.g38339	nRc.2.0.1.g38503; nRc.2.0.1.g30983
Soboliphyme baturini	2	SBAD_0001346501; SBAD_0001124701	SBAD_0001138501	SBAD_0000428201			SBAD_0000747901		SBAD_0001003301				SBAD_0000874001				SBAD_0000144501		SBAD_0000946901; SBAD_0000143501		SBAD_0000325101		SBAD_0000804301		SBAD_0000091701		SBAD_0001308901		SBAD_0000789201		SBAD_0001180501	SBAD_0001214001	SBAD_0000655701	SBAD_0000111101	SBAD_0000039301					SBAD_0001112701
Trichuris muris	2	WBGene00288081	WBGene00288318	WBGene00292651	WBGene00287267	WBGene00287267	WBGene00291612	WBGene00289191; WBGene00289372	WBGene00288435; WBGene00288436				WBGene00288512	WBGene00291235			WBGene00287183		WBGene00294228; WBGene00285864		WBGene00290785		WBGene00302640; WBGene00295998		WBGene00299806; WBGene00286825		WBGene00288234		WBGene00292065		WBGene00288501	WBGene00286957		WBGene00286406; WBGene00301276	WBGene00291672				WBGene00289100; WBGene00294413; WBGene00296221	WBGene00300191; WBGene00296340
Trichuris suis	2	D918_01425; D918_01426	D918_07392; D918_07391; D918_07390	D918_01747	D918_07838	D918_07838	D918_03290	D918_04768	D918_09216				D918_04629	D918_00830			D918_03610		D918_00296; D918_09504		D918_01179				D918_02903				D918_06124		D918_04617; D918_04618	D918_07382; D918_07376		D918_09256	D918_08167				D918_03650; D918_07211	D918_01622
Trichuris trichiura	2	TTRE_0000150501	TTRE_0000871401	TTRE_0000405801			TTRE_0000036101	TTRE_0000762901; TTRE_0000359901; TTRE_0000475401	TTRE_0000321401				TTRE_0000521001	TTRE_0000521201			TTRE_0000257701		TTRE_0000645601; TTRE_0000855901; TTRE_0000192701		TTRE_0000156101		TTRE_0000615401		TTRE_0000260901		TTRE_0000717501; TTRE_0000717601		TTRE_0000055401		TTRE_0000292001	TTRE_0000698901; TTRE_0000719401		TTRE_0000107401	TTRE_0000226601				TTRE_0000588001; TTRE_0000802301; TTRE_0000772401
Trichinella britovi	2	T03_3121	T03_10701	T03_2836			T03_9177	T03_15804; T03_16016	T03_1042; T03_5045					T03_11972					T03_684; T03_8769		T03_1544	T03_5199	T03_12269		T03_2424				T03_17063		T03_17642	T03_8421	T03_1468	T03_15580					T03_14359	T03_4056
Trichinella murrelli	2	T05_5867	T05_14022	T05_3956			T05_3143	T05_7362; T05_13946	T05_16188; T05_1404					T05_13925		T05_9542	T05_4504		T05_13302; T05_2584			T05_9953	T05_5009		T05_4337				T05_5210		T05_2595	T05_7936	T05_2032	T05_16010	T05_1112				T05_11442	T05_5794
Trichinella nativa	2	D917_01955	D917_00478; D917_00477	D917_05257			D917_09011	D917_01126; D917_06378	D917_04209; D917_02851				D917_03451	D917_06987		D917_02423	D917_02995		D917_01606; D917_04509		D917_04144	D917_07352	D917_04942		D917_00010		D917_03695		D917_09215		D917_02098	D917_01999	D917_02941	D917_02148	D917_07837; D917_07836				D917_06625
Trichinella nelsoni	2	T07_7279	T07_425	T07_2512			T07_4027	T07_6619; T07_13386	T07_4757; T07_7842					T07_2187			T07_2573		T07_10268; T07_3861		T07_4092	T07_8155	T07_10165		T07_14970		T07_9456		T07_715		T07_10997	T07_6888	T07_11044	T07_2878	T07_6462					T07_1184
Trichinella papuae	2	T10_9604	T10_11078	T10_13523			T10_2233	T10_12602; T10_2671	T10_11536; T10_848				T10_10392	T10_8228		T10_3279			T10_1551; T10_10830		T10_12402	T10_11355	T10_7188		T10_5147		T10_133		T10_7517		T10_10799	T10_13418	T10_4513	T10_7184					T10_980	T10_7638
Trichinella patagoniensis	2	T12_13028	T12_9483	T12_13644			T12_15622	T12_6062; T12_13231	T12_14810; T12_5479				T12_10706	T12_15105			T12_5338; T12_11983		T12_3957; T12_1191			T12_6242	T12_16106		T12_9744		T12_7824		T12_5896		T12_9402	T12_3587	T12_2257	T12_7930						T12_10474
Trichinella pseudospiralis	2	T4A_10153	T4A_10549	T4A_3027			T4A_13335	T4A_5256; T4A_2391	T4A_11245; T4A_9667				T4A_9742	T4A_4242			T4A_13808		T4A_13128; T4A_14376		T4A_3894		T4A_4502		T4A_9170		T4A_3992		T4A_11602		T4A_4693	T4A_13494	T4A_4128	T4A_2751	T4A_11658				T4A_2240
Trichinella spiralis	2	Tsp_02388	Tsp_00588				Tsp_06776	Tsp_01392; Tsp_09562	Tsp_05588; Tsp_03569				Tsp_04303	Tsp_10373			Tsp_03752		Tsp_01977; Tsp_05943		Tsp_05491	Tsp_10896	Tsp_06484		Tsp_00012.1				Tsp_07009		Tsp_02535	Tsp_02446	Tsp_03679	Tsp_02608	Tsp_12597				Tsp_09898
Trichinella zimbabwensis	2	T11_3241	T11_2579	T11_2502			T11_17718	T11_10259; T11_17370	T11_17576; T11_5332				T11_4636	T11_13554			T11_1121		T11_10363; T11_3552		T11_6246	T11_12648	T11_14813		T11_1270		T11_15158		T11_10092		T11_12187	T11_5841	T11_12708	T11_568					T11_2764	T11_5554
[truncated: 56 more columns]
